# Supplementary material for: Investigating the Design of a Photoplethysmography Device for Vital Sign Monitoring
Source: Sensors (Basel). 2025 Mar 18;25(6):1875. doi: 10.3390/s25061875 (PMC11946623; doi:10.3390/s25061875)
Supplement: Supplementary file 1 [file sensors-25-01875-s001.zip]

Archive with 1 entries (1 files):
- sensors-3481212-supplementary.pdf
